# Supplementary material for: Predicting Organometallic Intermediates in the Surface-Assisted Ullmann Coupling of Chrysene Isomers
Source: Molecules. 2024 Mar 30;29(7):1553. doi: 10.3390/molecules29071553 (PMC11013314; doi:10.3390/molecules29071553)
Supplement: Supplementary file 1 [file molecules-29-01553-s001.zip]

Archive with 1 entries (1 files):
- molecules-2901885-supplementary.pdf
